# Supplementary material for: Effectiveness of Digital Interventions for Reducing Behavioral Risks of Cardiovascular Disease in Nonclinical Adult Populations: Systematic Review of Reviews
Source: J Med Internet Res. 2021 May 14;23(5):e19688. doi: 10.2196/19688 (PMC8164125; doi:10.2196/19688)
Supplement: Multimedia Appendix 4 [file jmir_v23i5e19688_app4.xlsx]

## Sheet: Sheet1
Author	Year	Title	Diet	PA	Alcohol	Smoking	Main reason for exclusion (see flowchart)	Notes
Abedtash	2017	Systematic review of the effectiveness of health-related behavioral interventions using portable activity sensing devices (PASDs).		Y			Not population of interest.	Data cannot be separated by population of interest. Data that is related to the relevant behavioural outcomes is primarily patient based.
Alouki	2016	Lifestyle interventions to prevent type 2 diabetes: a systematic review of economic evaluation studies.	Y	Y			Not focused on digital interventions.
Berardi	2015	American Heart Association's Heart 360 program: a forecast of possible futures.	Y	Y		Y	Not a published systematic review or meta-analysis.	Grey literature.
Black	2016	Computer-delivered interventions for reducing alcohol consumption: meta-analysis and meta-regression using behaviour change tecniques and theory.			Y		Not population of interest.	Majority of studies focused on students only and data cannot be separated by populations.
Blackman	2014	Assessing the internal and external validity of mobile health physical activity promotion interventions: a systematic literature review using the RE-AIM framework.		Y			No data on relevant outcomes.
Bleakley	2015	Gaming for health: a systematic review of the physical and cognitive effects of interactive computer games in older adults.		Y			No data on relevant outcomes.
Cadigan	2015	Personalized drinking feedback: a meta-analysis of in-person versus computer-delivered interventions.			Y		Not population of interest.	Majority of studies focused on students only.
Carson	2012	Interventions for smoking cessation in indigenous populations.				Y	Not focused on digital interventions.
Celis-Morales	2014	Effect of web-based tailored lifestyle interventions on fruit and vegetable consumption in adults: A systematic review and meta-analysis of randomised controlled trials.	Y				Not a published systematic review or meta-analysis.	Conference abstract.
Charron	2018	A systematic review of interventions for smoking tobacco in low socio-economic populations.				Y	Not a published systematic review or meta-analysis.	Conference abstract.
Chau	2018	The use of social media in nutrition interventions for adolescents and young adults: a systematic review.	Y				Not population of interest.	Cannot separate data for child/adult studies
Civljak	2013	Internet-based interventions for smoking cessation.				Y	Superseded.	Updated by Taylor 2017 that included same studies.
Cole-Lewis	2010	Text messaging as a tool for behavior change in disease prevention and management.	Y	Y		Y	Not population of interest.	Majority of studies focused on condition management.
Compernolle	2014	A RE-AIM evaluation of evidence-based multi-level interventions to improve obesity-related behaviours in adults: a systematic review (the SPOTLIGHT project).	Y	Y			Not focused on digital interventions.
County Health Rankings and Roadmaps.	2018	Internet based tobacco cessation interventions.				Y	Not a published systematic review or meta-analysis.	Review of reviews.
Dedert	2015	Electronic interventions for alcohol misuse and alcohol use disorders: a systematic review.			Y		Not population of interest.	Patient populations.
Desroches	2013	Interventions to enhance adherence to dietary advice for preventing and managing chronic disease in adults	Y				Not focused on digital interventions.	Could not separate findings by intervention type.
Dombrowski	2012	Identifying active ingredients in complex behavioural interventions for obese adults with obesity-related co-morbidities or additional risk factors for co-morbidities: a systematic review.	Y				Not focused on digital interventions.
Donker	2015	Economic evaluations of Internet interventions for mental health: a systematic review.			Y	Y	No data on relevant outcomes.	Not focused on effectiveness.
Donkin	2011	A systematic review of the impact of adherence on the effectiveness of e-therapies.	Y	Y		Y	No data on relevant outcomes.	Adherence focused, not behaviour change.
Dounavi	2018	Using mHealth for weight loss: a systematic review of evidence.	Y	Y			Not a published systematic review or meta-analysis.	Conference abstract.
Ebbert	2015	Interventions for smokeless tobacco use cessation.				Y	Not focused on digital interventions.
European Commission	2017	Assessing the impact of digital transformation in health services.					Not a published systematic review or meta-analysis.	Grey literature.
European Public Health Alliance	2017	Digital solutions for health and disease management.	Y	Y	Y	Y	Not a published systematic review or meta-analysis.	Grey literature.
Fanning	2012	Increasing physical activity with mobile devices: a meta-analysis.		Y			Not population of interest.	<50% general adult populations.
Faruqi	2013	What health literacy interventions are effective in the primary healthcare settings in weight loss management - a systematic review.	Y	Y			Not a published systematic review or meta-analysis.	Conference abstract.
Ferrer	2017	A review of physical activity interventions delivered via Facebook.		Y			Not population of interest.	5/8 studies did not include populations of interest
Fjedsloe	2009	Behavior change interventions delivered by mobile telephone short-message service.	Y	Y			Not population of interest.	Cannot separate preventive/disease management findings.
Foster	2013	Remote and web 2.0 interventions for promoting physical activity.		Y			Not a published systematic review or meta-analysis.	Protocol only.
Free	2013	The effectiveness of mobile-health technology-based health behaviour change or disease management interventions for health care consumers: a systematic review.	Y	Y		Y	Superseded.	Updated by subsequent Palmer review.
Goode	2012	Telephone-delivered interventions for physical activity and dietary behavior change: an updated systematic review.	Y	Y			Not focused on digital interventions.	Telephone interventions.
Grindle	2014	The power of digital storytelling to influence human behaviour.	Y	Y	Y		No data on relevant outcomes.	Grey literature. Does not examin effectiveness
Hall	2015	Mobile text messaging for health: a systematic review of reviews.		Y			Not a published systematic review or meta-analysis.	PA combined with other outcomes. Review of reviews.
Hartmann-Boyce	2013	Efficacy of interventions to combat tobacco addiction: Cochrane update of 2012 reviews.				Y	Not focused on digital interventions.
Higgins	2010	Use of technology transfer methods to engage employers in tobacco control.				Y	Not a published systematic review or meta-analysis.	Grey literature.
Hill	2014	Impact of tobacco control interventions on socioeconomic inequalities in smoking: review of the evidence.				Y	Not focused on digital interventions.	No data on outcomes of interest either.
Howlett	2010	Web-based intervention for alcohol use in women of childbearing potential.			Y	Y	Not a published systematic review or meta-analysis.	Grey literature.
Hutcheson	2018	Work-site based environmental interventions to reduce sedentary behavior: a sytematic review.		Y			Not focused on digital interventions.
Hutfless	2013	Strategies to prevent weight gain in adults: a systematic review.	Y	Y			Not focused on digital interventions.
James	2016	Participation of Afican Americans in e-Health and m-Health studies: a systematic review.	Y	Y			No data on relevant outcomes.
Jiang	2017	Beyond face-to-face individual counseling: A systematic review on alternative modes of motivational interviewing in substance abuse treatment and prevention.			Y	Y	Not population of interest.	No data on outcomes of interest either.
Johns	2017	Use of social media for the delivery of health promotion on smoking, nutrition, and physical activity: systematic review.	Y	Y		Y	Not a published systematic review or meta-analysis.	Conference abstract.
Johnston	2013	Reducing smoking among indigenous populations: new evidence from a review of trials.				Y	Not population of interest.	No data on outcomes of interest either.
Kappen	2017	Adaptive engagement of older adults' fitness through gamification.		Y			No data on relevant outcomes.	Grey literature. Does not examin effectiveness.
Kelders	2012	Persuasive system design does matter: a systematic review of adherence to web-based interventions.	Y	Y		Y	No data on relevant outcomes.	Does not review effectiveness.
Khadjesari	2010	Can stand-alone computer-based interventions reduce alcohol consumption? A systematic review.			Y		Not population of interest.	75% of included studies focus on students only.
Kirwan	2013	Smartphone apps for physical activity: a systematic review.		Y			Not a published systematic review or meta-analysis.	Conference abstract.
Klassen	2018	Social media use for nutrition outcomes in young adults: a mixed-methods systematic review.	Y				Not population of interest.	63.6% of included studies focus on students only.
Kohl	2013	Online prevention aimed at lifestyle behaviors: a systematic review of reviews.		Y		Y	Not a published systematic review or meta-analysis.	Review of reviews.
Krishna	2009	Healthcare via cell phones: a systematic review.	Y	Y		Y	Not population of interest.	Majoity patient-based or disease management studies.
Laplante	2011	A systematic review of e-health interventions for physical activity: an analysis of study design, intervention characteristics, and outcomes.		Y			Not population of interest.	The majority of included studies focus on students or children.
Lee	2018	Mobile app-based health promotion programs: a systematic review of the literature.	Y	Y			Not population of interest.	Did not focus on appropriate age range, majority of studies <35 years.
Lehto	2011	Persuasive features in web-based alcohol and smoking interventions: a systematic review of the literature.			Y	Y	No data on relevant outcomes.
Lyzwinski	2018	A systematic review of electronic mindfulness-based therapeutic interventions for weight, weight-related behaviors, and psychological stress.	Y	Y			No data on relevant outcomes.
Martin	2015	Do boosters support long-term physical activity maintenance after an intervention? A systematic review.		Y			Not a published systematic review or meta-analysis.	Conference abstract
McKay	2018	Evaluating mobile phone applications for health behaviour change: a systematic review.					No data on relevant outcomes.	Cannot separate outcomes of interest.
Molina	2014	Virtual reality using games for improving physical functioning in older adults: A systematic review.		Y			No data on relevant outcomes.
Moon	2015	Hamkerun: Mobile infoVis app towards sustainable motivation in a context of running.		Y			Not a published systematic review or meta-analysis.	Grey literature.
Moore	2018	Effect of educational interventions on understanding and use of nutrition labels: a systematic review.	Y				Not focused on digital interventions.
Mosdøl	2017	Targeted mass media interventions promoting healthy behaviours to reduce risk of non‐communicable diseases in adult, ethnic minorities.	Y	Y	Y	Y	Not focused on digital interventions.
Murray	2017	Effectiveness of physical activity interventions in achieving behaviour change maintenance in young and middle aged adults: a systematic review and meta-analysis.		Y			Not focused on digital interventions.
National Centre for Universities and Business	2017	The human factor: driving digital solutions for 21st century health and care.					Not a published systematic review or meta-analysis.	Grey literature.
Neve	2010	Effectiveness of web-based interventions in achieving weight loss and weight loss maintenance in overweight and obese adults: a systematic review with meta-analysis.	Y	Y			Superseded.	Updated by Manzoni and all studies in Neve were included in the later review.
Newman	2011	A review of technology-assisted self-help and minimal contact therapies for drug and alcohol abuse and smoking addiction: ss human contact necessary for therapeutic efficacy?			Y	Y	Not population of interest.	<50% general adult populations.
Niu	2015	A meta-analysis evaluation for the efficacy of internet-based interventions for healthy diet and waist circumference reduction.	Y				Not a published systematic review or meta-analysis.	Conference abstract.
Nour	2017	A narrative review of social media and game-based nutrition interventions targeted at young adults.	Y				Not population of interest.	<50% general adult populations
Nour	2016	Efficacy and external validity of electronic and mobile phone-based interventions promoting vegetable intake in young adults: systematic review and meta-analysis.	Y				Not population of interest.	75% of included studies focus on students only.
O'Brien	2013	Mobile health technology interventions to improve the health status of older rural women.	Y	Y			Not a published systematic review or meta-analysis.	Grey literature.
Oosterven	2017	A systematic review of eHealth behavioral interventions targeting smoking, nutrition, alcohol, physical activity and/or obesity for young adults.	Y	Y	Y	Y	Not population of interest.	Majority of studies focused on student populations only.
Orr	2015	Mobile phone SMS messages can enhance healthy behaviour: a meta-analysis of randomised controlled trials.					No data on relevant outcomes.	27/38 are irrelevant behaviours and cannot differentiate outcomes of interest in findings.
Oviva	2018	How 'digital behaviour change interventions' are transforming the treatment of type 2 diabetes and obesity.	Y	Y			Not a published systematic review or meta-analysis.	Grey literature.
Pellegrini	2010	The comparison of a technology-based system and an in-person behavioral weight loss intervention in overweight and obese adults.	Y	Y			Not a published systematic review or meta-analysis.	Grey literature.
Peng	2012	Using active video games for physical activity promotion: a systematic review of the current state of research.		Y			Not population of interest.	Cannot separate data for child/adult studies.
Posadzki	2016	Automated telephone communication systems for preventive healthcare and management of long-term conditions	Y	Y	Y	Y	Not focused on digital interventions.	Majority of studies focused on telephone interventions.
Pugatch	2018	Information architecture of web-based interventions to improve health outcomes: systematic review.				Y	No data on relevant outcomes.
Rahmani	2012	Videogames and health Improvement: a literature review of randomized controlled trials.					Not population of interest.
Ramprasad	2019	The use of tablet technology by elderly in health care settings-is it effective and satisfying? A systematic review and meta analysis		Y			No data on relevant outcomes.	Cannot separate behaviours of interest.
Riaz	2015	Are smartphone health applications effective in modifying obesity and smoking behaviours? A systematic review.	Y			Y	Not population of interest.	Majoirty of studies had populations <40 years.
Richards	2013	Face-to-face versus remote and web 2.0 interventions for promoting physical activity.		Y			Not a published systematic review or meta-analysis.	Protocol only.
Rogers	2017	Internet-delivered health interventions that work: systematic review of meta-analyses and evaluation of website availability.	Y	Y	Y	Y	Not a published systematic review or meta-analysis.	Review of reviews.
Rogers	2012	The Comparison of a Technology-based System and In-person Behavioral Weight Loss Intervention in the Severely Obese	Y	Y			Not a published systematic review or meta-analysis.	Grey literature.
Rosenbaum	2017	Racial and ethnic minority enrollment in randomized clinical trials of behavioural weight loss utilizing technology: a systematic review.	Y	Y			Not focused on digital interventions.
Scott	2018	Non-pharmacological interventions to reduce unhealthy eating and risky drinking in young adults aged 18-25 years: a systematic review and meta-analysis.	Y		Y		Not population of interest.	Majority of included studies focused on student-only populations.
Shaw	2015	Short message service (SMS) text messaging as an intervention medium for weight loss: a literature review.	Y	Y			Not population of interest.
Short	2011	Efficacy of tailored-print interventions to promote physical activity: a systematic review of randomised trials.		Y			Not focused on digital interventions.
Sosik	2015	Designing systems to leverage social media content for engagement with positive interventions					Not a published systematic review or meta-analysis.	Grey literature.
Stead	2015	Behavioural interventions as adjuncts to pharmacotherapy for smoking cessation.				Y	Not focused on digital interventions.
Stephens	2014	Improving diet and physical activity to reduce population prevalence of overweight and obesity: an overview of current evidence.	Y	Y			Not focused on digital interventions.	8/23 are digital. 4/8 of the digital reviews include adults. 1/8 already included in our review. Others are not within date range, or do not look at effectiveness.
Tabak	2015	Promoting daily physical activity by means of mobile gaming: a review of the state of the art.		Y			No data on relevant outcomes.	No measures of effectiveness.
Taylor	2015	How digital technology is transforming health and social care.					Not a published systematic review or meta-analysis.	Grey literature.
Vodopivec-Jamsek	2012	Mobile phone messaging for preventive health care.	Y	Y	Y	Y	Not population of interest.	3 of 4 studies focused on children, students or pregnant women.
White	2010	Online alcohol interventions: a systematic review.			Y		Not population of interest.	70% of studies focused on students only.
Williams	2012	Use of a text messaging program to promote adherence to daily physical activity guidelines: A review of the literature		Y			Not a published systematic review or meta-analysis.	Protocol only. Full text not available.
Willmott	2014	Weight management in young adults: systematic review of electronic health intervention components and outcomes.					Not population of interest.	Majority of included studies focused on student-only populations.
Yardley	No date	Digital health interventions: from Lifeguide to Ubhave.					Not a published systematic review or meta-analysis.	Grey literature.
Young	2018	Effectiveness of mass media campaigns to reduce alcohol consumption and harm: a systematic review.			Y		Not focused on digital interventions.
