# Supplementary material for: Effectiveness of Digital Interventions for Reducing Behavioral Risks of Cardiovascular Disease in Nonclinical Adult Populations: Systematic Review of Reviews
Source: J Med Internet Res. 2021 May 14;23(5):e19688. doi: 10.2196/19688 (PMC8164125; doi:10.2196/19688)
Supplement: Multimedia Appendix 6 [file jmir_v23i5e19688_app6.xlsx]

## Sheet: Suppl
Study Characteristics									Interventions				Findings	Confidence Rating
First author, year, reference no.	Number of relevant studies (total studies)	Method of synthesis	Health behaviours	Context				Design of included studies	Components	Comparison Groups	Outcomes	Follow-ups	Overall effectiveness	AMSTAR-2	Modified rating (details in main paper)
				Search time-frame	Setting	Population	Country
Kaner et al. 2017 [77]	57 (57)	Narrative synthesis and meta-analysis	Alcohol	Start to March 2017	Online, primary care, social care, educational, workplace	Community-dwelling adults with hazardous or harmful alcohol consumption (as defined by WHO, 2002). No age restricitions	All high income countries: North America (33) Mainland Europe (16) UK (2) Australasia (5) Japan (1)	RCTs	Computer-delivered and mobile	Active and non active controls	Quantity of alcohol consumed (g.week-1), frequency of drinking (days per week), frequency of bingedrinking (binges per week).	1 to 12 months	Alcohol consumption reduced by ~23 g per week (95% CI 15 to 30) at follow-up (1-12 months) (based on 41 studies). Frequency of consumption reduced (based on 15 studies): participants who engaged with digital interventions had less than one drinking day per month fewer than no intervention controls (moderate‐quality evidence); had about one binge drinking session less per month in the intervention…	Low	Low
Kolar et al. 2015 [78]	2 (18)	Narrative synthesis	Alcohol	January 1990 to June 2014	Online	Adult populations	No country restrictions, both high income (USA).	All empirical studies	Internet	Active and non active controls	Alcohol quantity and frequency	1 month	2 of 2 studies (100%) found reduced alcohol consumption in both arms but no significant differences between arms.	Critically low	Critically low
Riper et al. 2011 [79]	9 (9)	Meta-analysis	Alcohol	Start to February 2010	Online	Adults with problematic drinking	No restriction, all high income: Netherlands (4); USA (3); Canada, Germany (1)	RCTs	Internet	Non-active controls	Alcohol consumption	Up to 12 months	An overall medium effect size (g = 0.44, 95% CI 0.17-0.71, random effect model). The medium effect was maintained (g = 0.39; 95% CI 0.23-0.57, random effect model) after exclusion of two outliers. There was a medium effect size (g = 0.39) for eHealth interventions to reduce adult problem drinking in the general population up to 6 or 9 months posttreatment, as compared with no intervention. Type o…	Critically low	Critically low
Riper et al. 2014 [80]	16 (16)	Meta-analysis	Alcohol	Start to September 2013	Various (workplace, community, primary care, social care, military, online).	Adult populations	No restrictions, all high income: Netherlands, USA (5); Japan, Canada, Norway, Denmark, UK, Germany (1).	RCTs	Internet	Non-active controls	Alcohol consumption	1 to 12 months	A small but significant overall effect size in favour of Internet interventions (g = 0.20, 95% CI: 0.13–0.27, p,.001) was found. Participants in Internet interventions consumed ~22 g of ethanol less and were more likely to adhere to low-risk drinking guidelines (RD 0.13, 95% CI: 0.09–0.17, p,.001). There was a near-significant difference between comparisons with waitlist control and those with as…	Critically low	Critically low
Vernon et al. 2010 [81]	15 (15)	Narrative synthesis	Alcohol	Start to July 2008	Not reported	Adult populations	No restrictions, not reported	All study types	Computer-delivered	Indeterminate control groups	Alcohol consumption	30 days to 12 months	All but one intervention showed significant improvement in at least one drinking-related outcome. However, interventions were heterogenous and pre-intervention alcohol consumption was not standardised.	Critically low	Critically low
Burke et al. 2011 [20]	5 (24)	Narrative synthesis	Diet	1993-2009	Not reported	Overweight and obese adults	Restricted to USA.	RCTs Descriptive studies	Personal digital assistants (internet education; self-monitoring; weight tracking)	Active controls	Weightloss; dietary self-monitoring.	3 to 24 months	In all studies self-monitoring was significantly associated with weight loss, but there was minimal evidence to support use of personal digital assistants over other methods of self-monitoring; they may result in longer-term reduced risk of weight regain after 18 months	Critically low	Critically low
DiFillipo et al. 2015 [21]	3 (3)	Narrative synthesis	Diet	January 2008 to August 2013	Not reported	Overweight and obese adults	No restrictions - all were high-income countries: USA UK Australia	RCTs	Mobile apps (meal replacement programme; dietary trackers; podcasts; Tweets)	Active and non active controls	Weightloss; user engagement; feasiblity; acceptability.	8 weeks to 6 months	All 3 of 3 studies (100%) found a numerical tendency to weight loss compared to the control, only one study (33%) was statistically significant; this study showed an increase in self-monitoring	Critically low	Critically low
Harris et al. 2011 [22]	25 (43)	Meta-analysis	Diet	January 1990 to November 2009	Internet, mobile, home, workplace, community, educational; primary care.	31 out of 43 studies were among adults >39 years old	All high income countries: USA (29) Netherlands (5) Belgium (3) France, Germany, Australia, Canada (all 1).	RCTs	Interactive computer based	Active and non active controls	Fat intake; increased fruit and vegetable consumption; fibre intake; overall energy intake.	0 to 12 months	Interventions did not produce clinically significant changes in dietary behaviour: fruit and vegetable intake had a weighted mean difference of 0.24 servings per day (95% CI 0.04 servings to 0.44 servings; p = 0.019), total energy consumed from fat had a weighted mean difference of –1.4% (95% CI –2.5% to –0.3%; p = 0.012); there were no significant weighted mean differences in intake of total fat…	Low	Low
McCarroll et al. 2017 [23]	21 (23)	Narrative synthesis	Diet	2008 to 1 July 2016	Internet, community, clincial.	Mean age 43 years. 18/23 studies with females. 17/23 studies with overweight or obese participants.	21/23 studies were in high income countries: North America (12) Australia (4) UK (2) Mainland Europe (2) South Korea (1) Latin America (1) Iran (1)	RCTs	Mobile messaging and mobile apps	Active and non active controls	Healthy eating behaviours, weight loss [diet only]	1 to 24 months (median 6 months)	Small positive effects of interventions on healthy eating (5/8 trials) and weight loss (5/13 trials), but studies were judged to be of poor quality	Critically low	Critically low
Aalbers et al. 2011 [47]	5 (10)	Narrative synthesis	Diet and physical activity	1 January 1995 to 15 September 2010	internet	Mean age 50 or older	Not reported	Randomised and non-randomised pre-post controlled trials	Internet	Active and non-active controls	Total physical activity, MVPA, body weight, body weight regain, BMI	1.5 – 6.5 months	The average effect size for the online interventions in comparison to the offline and online control groups was 0.19 (±0.21) and 0.39 (±0.37), respectively. Complex interventions were typically more effective than single component interventions. 2 of 10 studies reported the effects of digital interventions on PA, one was less effective on MVPA than a non-active control and the other demonstrated …	Critically low	Low
Allen et al. 2014 [48]	38 (39)	Narrative synthesis	Diet and physical activity	2002 to 2012	Not reported	Adult populations	No country restrictions (not reported)	Randomised trials	Various: internet, messaging, chat rooms, mobile	Active and non-active controls	Weight loss; BMI; nutritional intake; fat mass; PA; waist circumference; BP; self-efficacy.	5 weeks to 24 months	21 of 39 RCTs (53%) reported statistically significant weight loss in the intervention group as compared with the control group; the proportion varied by mode of delivery, the highest proportion of successful trials involving text messaging or e-mail (67%), followed by online chat rooms (50%), web-based (48%), and self-monitoring with technology (43%)	Critically Low	Critically low
An et al. 2017 [49]	21 (22)	Meta-analysis	Diet and physical activity	Start to May 2017	Not reported	Young or middle-aged adults	No country restrictions (21/22 high income): USA (16); UK, Australia, Japan, Saudi Arabia, Singapore (1)	RCTs, pre-post studies, cohort studies	Social media	Non-active control	PA; sedentary behaviour; diet; BMI; hip-waist ratio; body fat; waist circumference	2 to 102 weeks (mean 17.8)	Social media-based interventions were found to reduce body weight by 1.01 kg (95% CI = 0.45, 1.57), BMI by 0.92 kg/m2 (95% CI = 0.29, 1.54) and waist circumference by 2.65 cm (95% CI = 0.86, 4.43) and increase daily number of steps taken by 1530 (95% CI = 82, 2,979) among participants. By type of social media, Facebook-based interventions were found to reduce body weight by 1.97 kg (95% CI = 0.93…	Critically Low	Critically low
Bacigalupo et al. 2013 [50]	5 (7)	Narrative analysis	Diet and physical activity	1998 to October 2011	Not reported	Overweight and obese adults	No country restrictions (all high income): USA (2) UK, Finland, Germany (1)	RCTs	Mobile	Active and non-active controls	Weight loss, BMI, waist circumference, weight maintenance, quality of life, satisfaction with technology	9 to 52 weeks	Consistent strong evidence that weight loss occurs in the short-term, with moderate evidence for the medium-term. If interventions are considered sufficiently similar, there is strong evidence that mobile interventions lead to successful weight loss in overweight and obese adults with a BMI of 25-39.9.	Low	Low
Bassi et al. 2014 [51]	8 (28)	Narrative analysis	Diet and physical activity	November 2002 to January 2014	Not reported	Adults at risk of metabolic syndrome	No country restrictions (not reported)	RCTs	Various: mobile and online	Active and non-active controls	BMI; weight; blood markers.	12 months	Results were mixed, two studies reported significant improvements with weight loss, however effects were typically short lived, and more weight is re-gained in a primarily technology-based approach, as compared with personal contact	Critically Low	Critically low
Beleigoli et al. 2019 [52]	11 (11)	Meta-analysis	Diet and physical activity	Start to July 2018	Various	Overweight and obese adults	No country restrictions (not reported)	RCTs	Various: mobile and online	Active controls	Weight and BMI	3 to 12 months	Compared to offline interventions, digital interventions led to a greater short-term (<6 months follow-up) weight loss (MD −2.13 kg, 95% CI −2.71 to −1.55; 393 participants; high certainty evidence), but not in the long-term (MD −0.17 kg, 95% CI −2.10 to 1.76; 1104 participants; moderate certainty evidence	Critically Low	Critically low
Carvalho de Menzes et al. 2016 [53]	18 (18)	Narrative synthesis	Diet and physical activity	Start to 2016	Not reported	Mainly overweight adults	No country restrictions (17/18 high income)	Predominantly RCTs, but some quasi-experimental or without control	Various: email, telephone, face-to-face, websites	Active and non-active controls	Fat consumption, fruit and veg consumption, level of physical activity, weight	1 to 36 months	Diet: Among the changes in eating habits, significant reductions were observed in the consumption of fat (total fat, saturated fat and trans fat) and there was an increase in the ingestion of fruit and vegetables. Weight: Approximately half the studies showed weight-loss in the intervention group. PA: The majority of studies demonstrated statistically significant improvements in the level of phys…	Critically Low	Critically low
Coons et al. 2012 [54]	13 (13)	Narrative synthesis	Diet and physical activity	2010 to 2011	Various	Adult populations	No country restrictions (not reported)	RCTs	Various: PDAS, online and wearables	Active and non-active controls	Body mass; BMI; BP; waist circumference; RHR; PA; body fat %; energy intake; EE	12 weeks to 24 months	Six of the 12 (50%) weight loss trials reported significantly greater weight loss among individuals randomized to technology interventions compared to controls; insufficient evidence to determine the effectiveness of interventions for weight maintenance	Critically Low	Critically low
Dutton et al. 2014 [55]	18 (22)	Narrative synthesis	Diet and physical activity	Start to 2016	Not reported	Adult populations	No country restrictions (17/18 high income): USA (14); UK (2); Canada (1)	All study types	Various: mobile, internet, podcasts	Active and non-active controls	Consumption and feeding behaviour; physical activity; weight	3 weeks to 24 months	12 of 18 trials found significant differences in weight loss at one or more assessment	Critically Low	Critically low
Elaheebocus et al. 2018 [56]	134 (134)	Narrative synthesis	Diet and physical activity	January 2003 to April 2014	Not reported	Adult populations	No country restrictions (not reported)	RCTs	Social media	Active and non-active controls	Body mass, smoking cessation, level of physical activity, weight loss	6 to 48 months	Overall: The majority of studies were classified as having positive; outcomes (94/134, 70%), followed by neutral outcomes (37/134, 28%) and negative outcomes (3/134, 2%). For online social networks: PA: 19 of 25 (76%) studies using online social networks had positive results for PA Diet: 15 of 20 (75%) studies using online social networks had positive results for diet Smoking: 7 of 7 (100%) studi…	Critically Low	Critically low
Fry et al. 2009 [57]	8 (19)	Narrative synthesis	Diet and physical activity	2000 to November 2015	Online	Adult populations	No country restrictions (all high income): UAE, Australia, Beligium, US, UK, Switzerland, Canada, Denmark, Finland, Israel, Japan, Netherlands, New Zealand, Norway, Slovakia	All study types	Internet (email prompts)	Active and non-active controls	Diet and physical activity	8 week to 30 months	There were generally positive effects of prompts. There was not enough evidence to know whether the medium that prompts were sent through affected their effectiveness, but personal contact with a counsellor did enhance effectiveness.	Critically Low	Critically low
Kodama et al. 2012 [58]	23 (23)	Meta-analysis	Diet and physical activity	Start to April 2008	Various	Adult populations	No country restrictions (not reported)	All study types	Various: internet and wearables	Active and non-active controls	Nutrition, physical activity, weight loss	8 weeks to 30 months (median 3 months/12 weeks)	Using the Internet had a modest but significant additional weight-loss effect compared with non-Web user control groups (-0.68 kg, P=0.03). Internet interventions were effective for weight loss (-1.00 kg, P<0.001), but not a substitute for face-to-face support (+1.27kg, P=0.01). An additional effect on weight control was observed when the aim of using the Internet was initial weight loss (-1.01 k…	Critically Low	Critically low
Liu et al. 2015 [59]	9 (14)	Meta-analysis	Diet and physical activity	1980 to April 2011	Online	Adult populations	No country restrictions (all high income): USA (16); Japan (3); UK, South Korea, Netherlands (1)	RCTs	Internet	Active controls	Weight, BMI	3 to 30 months	Compared with the control group, mobile phone intervention was associated with significant changes in body weight and body mass index (weight (kg)/height (m)2)of −1.44 kg (95% CI: −2.12, −0.76) and −0.24 units (95% CI: −0.40, −0.08), respectively; no. differences between shorter and longer trials (< or ≥ 6 months) (k=22)	Critically Low	Critically low
Lyzwinksi et al. 2014 [60]	8 (17)	Meta-analysis	Diet and physical activity	Start to March 2014	Not reported	Overweight and obese adults	No country restrictions (all high income): Spain, UK, USA, Finland, Australia, Canada	RCTs	Mobile	Active and non-active controls	Body mass, BMI, waist circumference, fruit and veg intake, energy density, levels of physical activity	8 weeks to 12 months	The meta-analysis generated a medium significant effect size of 0.430 (95% CI 0.252–0.609) (p-value ≤ 0.01), favouring mobile interventions. Diet: 3 of 3 studies found an improvement in fruit and veg intake; 2 of 2 studies found an improvement in energy density and eating behaviour. Physical activity: interventions mostly found that physical activity levels increased in the intervention groups re…	Critically Low	Critically low
Maher et al. 2014. [61]	4 (10)	Narrative synthesis	Diet and physical activity	Start to May 2013	Not reported	Overweight and obese adults	No country restrictions (all high income): UK, USA, Finland, Australia	RCTs	Mobile	Active and non-active controls	Diet, physical activity and weight	8 weeks to 24 months	Weight loss: Findings were mixed, from negligible to large effect sizes for weight loss. PA: 1 of 4 studies (25%) demonstrated a significant change in physical activity 0.55 (95% CI -0.34 – 1.44)	Critically Low	Low
Manzoni et al. 2011 [62]	26 (26)	Narrative synthesis	Diet and physical activity	2000 to date	Online	Adult populations	No country restrictions (not reported)	All study types	Internet	Active and non-active controls	Weight loss and weight loss maintenance	3 - 24 months	Internet-based weight-loss interventions enhanced by professional feedback provided through internet are more effective for weight loss that a website only programs, but less effective than telephone counselling. 13 out of 14 studies showed a further improvement in mean weight loss (weight maintenance) after the end of the trials.	Critically Low	Critically low
Maon et al. 2012 [63]	26 (26)	Meta-analysis and narrative synthesis	Diet and physical activity	2008 to March 2010	Online	Obese adults	No country restrictions (not reported)	RCTs	Internet	Active and non-active controls	BMI, weight change, physical activity levels, sedentary behaviour, MVPA, fruit and vegetable consumption	6 weeks to 2 years	Overall: The majority of studies (93%) demonstrated the effectiveness of web-based interventions to motivate participants to engage in healthy eating and active living. Diet: Four of eight studies investigating healthy eating habits (50%) reported positive changes such as increased fruit or vegetable consumption. PA: Seven of 13 studies (54%) showed significant effects on physical activity levels…	Critically Low	Critically low
Maxwell 2015 [64]	Not reported	Narrative synthesis	Diet and physical activity	20009 to 2014	Technology interventions, including online and mobile	Adult populations	Mot reported	Narrative synthesis	Technology	Active and non-active controls	Healthy eating and active living	Not reported	Men participate in technology healthy lifestyle interventions less than women	Critically Low	Critically low
Mita et al. 2016 [65]	10 (16)	Meta-analysis	Diet and physical activity	2000 to 10 June 2004	Online	Adult populations	No country restrictions (all high income): USA (10); Australia (3); Netherlands, Belgium, Canada (1).	RCTs	Social media	Active and non-active controls	Physical activity; weight change; fruit and vegetable intake	1 - 12 months	Meta-analysis of all trials showed no significant differences (standardized mean difference [SMD] -0.14; 95%CI -0.28 to 0.01), with similar findings for physical activity (SMD 0.07; 95%CI -0.25 to 0.38, k = 11), body weight (SMD 0.07; 95%CI -0.17 to 0.20, k = 9), and fruit and vegetable intake (SMD 0.39; 95%CI -0.11 to 0.89, k = 3).	Moderate	Moderate
Podina and Fodor 2018 [66]	43 (47)	Meta-analysis	Diet and physical activity	Start to March 2017	E-health interventions	Overweight and obese adults.	No country restrictions	RCTs	Various: mobile messaging, mobile app, website	Active and non-active controls	Weight, BMI, waist circumference, % body fat	3 - 24 months	Standard active treatment was more effective than e-health interventions with respect to weight (g = -0.31, 95% CI [-0.43 to -0.20]). There was a statistically significant, albeit small effect size favoring e-health interventions relative to passive control groups for weight (g = 0.34, 95% CI [0.24 to 0.44]) and behavioral outcomes (g = 0.17, 95% CI [0.07 to 0.27]). Several potential moderator va…	Critically Low	Critically low
Ryan et al 2019 [67]	6 (6)	Narrative synthesis	Diet and physical activity	Start to March 2018	Free-living	Overweight and obese adults	No country restrictions (all high income): USA (5); Netherlands (1)	Randomised trials	Various: mobile or internet	Active and non-active controls	Weight loss	5 weeks to 24 months (mean = 24.5 weeks)	Tailored interventions were found to be more effective in supporting weight loss than generic or waitlist controls in four of the six articles. Effect sizes were very small to moderate, with evidence of fluctuations in effect sizes and differences of effect between tailored and non-tailored interventions, and between tailoring types, over time.	Critically Low	Critically low
Schoeppe et al. 2016 [68]	10 (27)	Narrative synthesis	Diet and physical activity	January 2006 to October 2016	Not reported	Adult populations	No country restrictions (all high income)	RCTs, randomised trials, controlled trials, pre- and post-studies.	Mobile	Active and non-active controls	Physical activity; diet; weight status; BMI; blood pressure; sedentary behaviour; fitness	1 to 24 weeks (mean = 10)	Weight loss: 4 of 10 (40%) studies that measured weight reported significant improvement in weight status. PA: 13 of 22 studies reported significant improvements in levels of physical activity. 1 of 5 studies reported a significant change on sedentary behaviour. Apps were more successful when used alongside other intervention components than when used alone	Critically Low	Critically low
Seo et al. 2015 [69]	31 (31)	Meta-analysis	Diet and physical activity	1980 to April 2014	Online	Adult populations	No country restrictions (not studies reported)	RCTs	Internet	Active and non-active controls	Waist circumference	4 weeks to 2 years	Internet-based interventions showed a significant reduction in waist circumference (mean change –2.99 cm, 95% CI −3.68 to −2.30, I2=93.3%) and significantly better effects on waist circumference loss (mean loss 2.38 cm, 95% CI 1.61-3.25, I2=97.2%) than minimal interventions such as information-only groups; no differences with respect to waist circumference change between internet-based interventi…	Critically Low	Critically low
Sherrington et al. 2016 [70]	12 (12)	Meta-analysis	Diet and physical activity	Start date to 2015	Various	Overweight and obese adults	No country restrictions (all high income): USA (7); Australia (3); UK, Netherlands (1)	RCTs	Internet	Active and non-active controls	Weight loss	3 to 24 months (mean = 8.4)	Meta-analysis identified that provision of feedback resulted in 2.13kg (mean difference [MD]) (p<0.00001) greater weight loss for the IWLPF in comparison with control groups receiving no personalized feedback. Heterogeneity levels showed considerable and significant heterogeneity (I2 =99%, p<0.001) between control groups not receiving personalized feedback and the IWLPF. All outcomes were found t…	Critically Low	Critically low
Siopis et al. 2015 [71]	6 (14)	Meta-analysis	Diet and physical activity	January 1993 to October 2013	Not reported	Adult populations	No country restrictions (all high income)	RCTs, quasi-RCTs, pre-post studies	Text messaging	Active and non-active controls	Body weight; body mass index	8 weeks to 12 months	Six studies in adults were included in a meta-analysis with mean body weight change as the primary outcome. The weighted mean change in body weight in intervention participants was -2.56 kg (95% confidence interval = -3.46 to -1.65) and in controls -0.37 kg (95% confidence interval =-1.22 to 0.48).	Critically Low	Critically low
Tang et al. 2016 [72]	18 (27)	Meta-analysis	Diet and physical activity	Start to July 2014	Not reported	Adult populations	No country restrictions (majority USA, Australia or Netherlands)	RCTs	Various	Non-active controls	Body weight; BMI; waist circumference	1 to 24 months	Participants using self-directed interventions lost significantly more weight (MD = −1.56 kg, CI −2.25, −0.86 ranging from 0.6 to 5.3 kg) compared to those in the minimal intervention or no-treatment groups (3.1-month followup median). The majority of interventions were internet based (18 evaluations) and these were effective at 3 months (MD = −1.74 kg, CI −2.65, −0.82 ranging from 0.6 to 4.8 kg)…	Critically Low	Critically low
Tsoli et al. 2018 [73]	9 (15)	Meta-analysis	Diet and physical activity	January 1990 to September 2017	Various	Adult populations	No country restrictions: (all high income: USA (11), two studies in Canada, one in Sweden and one study in India	RCTs	Interactive voice response (IVR) interventions	Non active controls	Diet; physical activity	6 weeks to 12 months	The meta-analysis of included studies demonstrated that IVR-based interventions had a small but statistically significant effect on increasing physical activity (Hedges’ g=0.254, 95% CI 0.068 to 0.439, k=3, p=0.007). There was no statistically significant effect on behaviours related to diet (Hedges’ g=0.130, 95% CI −0.088 to 0.347, k=2, p=0.242) or alcohol consumption (Hedges’ g=−0.077, 95% CI −…	Critically Low	Critically low
Wieland et al. 2012 [74]	18 (18)	Meta-analysis	Diet and physical activity	April 2009 to July 2011	Community	Overweight and obese adults.	No country restrictions (not reported).	RCTs; quasi-RCTs, quasi-experimental	Interactive computer-based	Active and non-active controls	Steps per day, energy expenditure, fat intake, calorie intake, total fibre, fruit and veg intake, weight, BMI, waist circumference	4 weeks to 30 months	At six months, computer-based interventions led to greater weight loss than minimal interventions (mean difference (MD) −1.5 kg; 95% confidence interval (CI) −2.1 to −0.9; two trials) but less weight loss than in-person treatment (MD 2.1 kg; 95% CI 0.8 to 3.4; one trial). At six months, computer-based interventions were superior to a minimal control intervention in limiting weight regain (MD −0.7…	Critically Low	Critically low
Williams et al. 2012 [75]	16 (22)	Meta-analysis	Diet and physical activity	2000 to 2013	Not reported	Adult populations	No country restrictions (not all reported)	RCTs	Social media	Active and non-active controls	BMI; body weight; PA; diet	3 months to 24 months	Meta-analysis showed no significant differences in changes in physical activity (standardised mean difference (SMD) 0.13 (95% CI −0.04 to 0.30), 12 studies) and weight (SMD −0.00 (95% CI −0.19 to 0.19), 10 studies); however, pooled results from five studies showed a significant decrease in dietary fat consumption with social media (SMD −0.35 (95% CI −0.68 to −0.02))	Critically Low	Critically low
Willis et al. 2017. [76]	5 (5)	Narrative synthesis	Diet and physical activity	January 1990 to November 2015	Not reported	Adults with elevated risk factors	No country restrictions (not reported)	All study types	Social networks online	Active and non-active controls	Body weight; body composition; blood pressure; blood markers; PA levels	8 weeks to 6 months	5 of 5 (100%) studies reported a reduction in baseline weight. Three of the five studies (60%) reported significant decreases in body weight when online social networks (OSN) was paired with health educator support. Only one study reported a clinically significant weight loss of 55%. Two of 4 studies (50%) reported changes in PA levels.	Critically Low	Critically low
Afshin et al. 2016 [98]	217 (224)	Narrative synthesis and meta-synthesis	Other combinations	January 1990 to November 2013	Not reported	Adults	No country restrictions (217 high income)	RCTs and quasi-experimental studies	Various: internet and mobile	Active and non-active controls	Adiposity, dietary behaviour, level of physical activity, 7-day abstinence for smoking	Diet: 1 week to 37 months; PA 1 week to 5 years; smoking 4 weeks to >1yrs; Alcohol 1 week to 2 years	Internet and mobile interventions improve important lifestyle behaviours up to 1 year. Diet: 14 of 20 (70%) studies found significant dietary improvements following the intervention. Effect sizes varied due to heterogeneity in dietary targets. As an example, the intake of fruit, the most common dietary target across studies, increased by ≈1 serving/day. Weight loss: 24 of 35 studies (69%) reporte…	Critically low	Critically low
Aneni et al. 2014 [99]	29 (29)	Narrative synthesis	Other combinations	Start to November 2012	Workplace	Working-age adults	Not reported	RCTs	Internet	Active and non-active controls	Weight, blood presure, blood glucose, lipids, dietary intake (for diet), level of physical activity, cessation for smoking	6 to 24 months	Weight loss: Modest improvements were observed in more than half of the studies with weight related outcomes. 20 studies reported on body weight (15 high quality, 5 low), 7 high quality studies reported significant improvement. Diet: 4 of 9 (44%) of high quality studies demonstrated improvements in diet. PA: No improvement was seen in virtually all the studies with physical activity outcome, only…	Critically low	Critically low
Armanasco et al. 2017 [100]	45 (51)	Meta-analysis	Other combinations	April 2008 to December 2014	Not reported, non-clinical	Adults	No country restrictions (45/51 high income)	RCTs and quasi-experimental studies	Text-message	Indeterminate controls	Weight loss, physical activity level (others unreported)	1 to 66 weeks, mean 12 weeks	The overall pooled effect of interventions was d = 0.24 (95% CI 0.16 to 0.32, p < 0.001, k = 35) using outcome data collected most proximal to intervention cessation.	Critically low	Critically low
Beishuizen et al. 2016 [101]	15 (57)	Meta-analysis	Other combinations	January 1995 to November 2014	Not reported	Adults	No country restrictions (all high income)	RCTs	Internet	Indeterminate controls	Systolic blood pressure, diastolic blood pressure, HbA1c level, cholesterol level, weight, level of physical activity	3 to 60 months, mean 9 months	A significant reduction in systolic blood pressure (mean difference –2.66 mmHg, 95% CI –3.81 to –1.52), diastolic blood pressure (mean difference –1.26 mmHg, 95% CI –1.92 to –0.60), HbA1c level (mean difference –0.13%, 95% CI –0.22 to –0.05), LDL cholesterol level (mean difference –2.18 mg/dL, 95% CI –3.96 to –0.41), weight (mean difference –1.34 kg, 95% CI –1.91 to –0.77), and an increase of phy…	Low	Low
Chebli et al. 2016. [102]	11 (16)	Narrative synthesis	Other combinations	Start to May 2015	Not reported	Adults seeking treatment	No country restrictions (high income)	RCTs	Internet	Indeterminate controls	Cessation and reduction (for both alcohol and smoking)	1 - 12 months	Internet-based interventions may have a positive effect on smoking cessation. Several studies found that online use and number of log- ins was positively associated with quit outcomes. Both studies demonstrated positive treatment outcomes in both arms, but there were no differences between internet intervention and control	Critically low	Critically low
Covolo et al. 2017 [103]	39 (40)	Narrative synthesis	Other combinations	Start to September 2016.	Not reported	Adults, adolescents to elderly	Not reported; No country restrictions (39/40 high income)	RCTs	Mobile apps	Active controls	BMI and waist circumference; various physical activity levels; fruit and vegetable intake, high-sugar food intake, smoking cessation, number of drinking days	6 months – 2 years	PA: 7 of 23 RCTs (30%) showed a significant increase in physical activity in the intervention group (measured in daily steps, frequency of PA or level of intensity), 11 of 23 (48%) did not show a significant increase, and in 5 of 23 studies (21%) outcome measures were inconsistent in whether or not there was a significant difference between intervention and control Smoking: One trial one compared…	Critically low	Low
Cugelman et al. 2011 [104]	30 (30)	Meta-analysis	Other combinations	From 1999 through end of 2008	Not reported	Weighted average age 36.5	Not reported; No country restrictions	experimental, quasi-experimental, and correlational studies	Internet-based or internet- and email-based	Active and non-active controls	Behavioural outcome	1 day - 7 months	Effect sizes were small but statistically significant (standardized mean difference effect size d = 0.19, 95% confidence interval [CI] = 0.11 - 0.28, P < .001, number of interventions k = 30); however, there was a lot of heterogeneity, Qw (P) 64.125 (< .001) and I2 54.776; The largest effect size was observed when interventions were compared with waitlists and placebos (d = 0.28, 95% CI = 0.17 - …	Critically low	Critically low
De Leon et al. 2014 [105]	55 (55)	Narrative synthesis	Other combinations	Start to May 2013	Not reported	Not reported	Countries not reported	RCTs	Text messages, emails (prompts)	Active and non-active controls	Smoking cessation, diet intake, physical activity level	3 weeks - 9 months	Forty-two of the 55 included research articles found that prompts resulted in significant positive behavioral outcomes for participants.	Critically low	Critically low
Head et al. 2013 [106].	12 (19)	Meta-analysis	Other combinations	Start to 1 October 2011	Not reported	Young adult or adult populations	No country restrictions (17/19 high income)	RCTs	Text messaging	Active and non-active controls	Smoking cessation, weight loss, level of physical activity	Mean follow-up time 81.26 days	The overall weighted mean effect size representing the impact of these interventions on health outcomes was d = 0.329 (95% CI = 0.274 to 0.385, p < .001). The weighted mean effect size for smoking cessation d = .447 (95% CI .367 - .526, p = .001, k = 5), physical activity d = .509 (95% CI .236 - .781, p = .001, k = 3), weight loss d = .255 (95% CI .056 - .455, p = .01, k = 3).	Critically low	Critically low
Hou et al. 2014 [107]	30 (38)	Narrative synthesis	Other combinations	January 1995 to December 2013.	Various	Various age adults from college to older populations	No country restrictions (all high income)	Not reported	Internet	Active and non-active controls	Smoking cessation, body fat, body weight, dietary fat intake, waist circumference, dietary behaviours, levels of physical activity	0 - 12 months	Interventions were typically more effective on diet, physical activity and tobacco outcomes than control groups. Smoking: Two studies found higher cessation rates in intervention groups than control. Three studies found no significant differences in quit rates at the end of the intervention or at follow ups. Diet: All the studies examining nutrition alone, nutrition and other factors in addition …	Critically low	Critically low
Krebs et al. 2010 [108]	76 (88)	Meta-analysis	Other combinations	From 1988 (the year of the first tailored feedback study) to March 2009	Not reported	Average age = 41.8years (range=12.1–74.9) and 69.4% were female (range=17.0–100.0%). Studies recruited an average 23.2% of participants who identified as other than White with 10% being the median percentage of non-White participants.	Not reported; No country restrictions, the majority of studies were conducted in the United States (72.7%), with 21.6% in Europe and the rest in Australia and New Zealand	RCTs	Computer-delivered	Non active controls	Dietary intake of fat, vegetables, fruit; various levels of physical activity, smoking abstinence over various timescales	1 - 24 months	The overall effect size for the 88 tailored interventions was g = 0.17 (95% CI = 0.14–0.19) using a fixed effects model and g = 0.17 using a random effects model (95% CI = 0.14–0.20). Effects peak from 4 to 12 months post baseline with a mean effect size of g = 0.20, and while they decline after 12 months post baseline, the mean ES at long-term follow-up (g = 0.12) remains statistically significa…	Low	Low
Lustria et al. 2013 [109]	40 (40)	Meta-analysis	Other combinations	January 1999 to December 2009	Not reported	Adults	Not reported; No country restrictions, 22 studies (55%) involved U.S. samples	Experimental and quasi‐experimental studies	Internet	Active and non-active controls	Levels of physical activity, fruit and vegetable intake, saturated fat intake and abstinence from smoking and alcohol	1 - 24 months	The findings indicated that web‐ based, tailored interventions effected significantly greater improvement in health outcomes as compared to control conditions immediately post intervention, d = .139 (95% CI = .111, .166, p<.001, k = 40); The effect remained at follow‐up, d = .158 (95% CI = .124, .192, p<.001, k = 21), and the correlation between follow‐up time point and effect size was r (39) = .…	Critically low	Critically low
Palmer et al. 2018 [110]	71 (71)	Narrative synthesis	Other combinations	January 1990 to January 2016	Not reported	Adults	Mostly high income countries with 4 carried out in middle-income countries	RCTs	Mobile (including PDA phones and smartphones)	Active and non active	Abstinence and smoking cessation; level of physical activity, dietary behaviours	24 hour - 6 months	Smoking: The effect of SMS-based smoking cessation support on biochemically verified continuous abstinence was pooled relative risk [RR] 2.19 [95% CI 1.80–2.68], I2 = 0%) and on verified 7-day point prevalence of smoking cessation was pooled RR 1.51 [95% CI 1.06–2.15], I2 = 0%. PA: Trials of PA interventions reporting outcomes at 3 months showed no benefits. Diet: There were at best modest benefi…	Moderate	Moderate
Rooke et al. 2010 [111]	13 (34)	Meta-analysis	Other combinations	Start to January 2009	Various	Young adults or adults 30+	Various settings; No country restrictions, not reported.	RCTs	Computer-delivered	Active and non-active controls	Abstinence and reduction for smoking and alcohol	1 to 156 weeks	The weighted average effect size (d) was 0.20, P < 0.001, however lower effect sizes were associated with studies addressing tobacco use (d = 0.14). This may well reflect differences in the types of outcome measure used. There was significant heterogeneity between studies targeting tobacco versus alcohol use (Q = 5.65, P = 0.02), with alcohol studies producing significantly higher effect sizes th…	Critically low	Critically low
Webb et al. 2010 [112]	20 (85)	Meta-analysis	Other combinations	2000 until July 2008	Not reported	Not reported	No country restrictions	RCTs	Internet-based	Active and non-active controls	Smoking abstinence, level of physical activity, alcohol consumption, dietary behaviour	3 to 12 months	Overall: on average, interventions had a statistically small but significant effect on health-related behavior (d+ = 0.16, 95% CI 0.09 to 0.23). PA: Small, but significant, effects on behavior were observed for interventions that targeted only physical activity (d+= 0.24, k = 20, 95% CI 0.09 to 0.38), Dietary behaviour: Small, but significant, effects on behavior were observed for interventions t…	Critically low	Critically low
Bock et al. 2014 [24]	4 (50)	Narrative synthesis	Physical activity	1 January 2001 to 30 June 2002	Community (administrative or geographical boundary area (place of residence) or social networks generally open to large parts of population (e.g. churches)	23 studied underactive adults, 20 studied women only.	Developed countries only: North America (31) Australasia (12) Europe (10) Asia (2)	RCTs (n=37) and Quasi-experimental (n=18)	Various: internet or computer	Non-active controls	Weekly PA; Proportion of sufficianetly active persons; Step count	0 weeks to 3 years	Interventions had a non-significant positive effect on physical activity (p=0.877). Net per cent change was higher in studies exclusively tailored to women (27.7%; p = 0.005) or specific ethnic groups (38.9%; p = 0.034). Newer (digital) interventions were not superior to traditional approaches. Interventions using face-to-face counselling or group sessions were most effective (netper cent change:…	Critically Low	Critically low
Bort-Roig et al. 2014 [25]	5 (26)	Narrative synthesis	Physical activity	2007 to September 2013	Not reported	All populations	No restrictions - all were high-income countries	Pre- post- design (with or without control); Case-control study	Mobile	No control and non-active control	Physical activity (steps); Energy expenditure; Body weight and body fat; Blood pressure, cholesterol; Quality of life.	2 weeks to 6 months	4 of 5 studies assessing physical activity intervention effects reported physical activity increases, with mean physical activity increases ranging from 800 to 1,104 steps/day. Studies were small with differences in baseline characteristics.	Critically Low	Critically low
Bottorf et al. 2014 [26]	8 (35)	Narrative synthesis	Physical activity	January 2010 to August 2014	Various	Adult men	No restrictions - countries not reported	All research designs	Internet	Non active controls	Changes in PA; BMI; waist circumference; weight.	3 – 12 months	5 out of 8 studies (62.5%) demonstrated that PA significantly increased in the internet-based interventions, 2 studies showed not significant difference and one the effects were indeterminable.	Critically Low	Critically low
Buchholz et al. 2013 [27]	10 (10)	Narrative synthesis	Physical activity	Start to October 2011	Real world	Adult populations	No restrictions - all high income countries: UK (3); South Korea (2); USA, Hong Kong, Finland, Australia, Italy (1).	RCTs; Quasi-experiemental; Single groups	Text messaging	Active and non active controls	Self-reported frequency or pedometer reported steps, level of physical activity	3 to 52 weeks (mean = 13.4)	Effect sizes across all studies were positive, the median effect size was 0.5 (medium) but heterogeneous. Samples sizes were small.	Critically Low	Critically low
Cheatham et al. 2018 [28]	25 (25)	Narrative synthesis	Physical activity	Start to December 2016	Not reported	Overweight and obese adults	No restrictions - countries not reported	Controlled clinical trials	Wearable technology	Active and non active controls	Physical activity; BMI; weight; blood pressure; REE; body composition; CV fitness; work productivity and absenteeism; waist circumference; blood parameters.	3 weeks to 24 months .	An activity tracker combined with a comprehensive weight loss programme may provide superior short term (<=6 months) results than a standard weight loss programme in middle age or older adults. 20 studies reported higher weight loss when an activity tracker was used with a weight loss intervention. Short-term, multi-modal weight loss programs that use activity tracking technology appear to reduce…	Critically Low	Critically low
Davies et al. 2012 [29]	34 (34)	Meta-analysis	Physical activity	January 1990 to June 2011	Various	Adult populations.	No country restrictions - all high income countries: USA (21); Australia (4); Canada, UK (3); Belgium, Taiwan, South Korea (1).	Experimental designs	Internet	Active and non active controls	Physical activity	2 to 52 weeks (mean 12.64)	The estimated overall mean effect of internet-delivered interventions on physical activity was d= 0.14 (p<0.001). Homogeneity tests from the fixed-effect analysis revealed significant heterogeneity across studies (Q= 73.75; p<0.001). The overall mean effect for sustained physical activity at least 6 months post- intervention (n = 11) resulted in a small but significant effect size d= 0.11 (p<0.01…	Critically Low	Critically low
Direito et al. 2017 [30]	17 (21)	Meta-analysis	Physical activity	Start to January 2015	Community; primary health care	Free-living adult populations	No country restrictions - all high income countries: USA (11); Australia, UK (3); Portugal, Ireland, Canada, Austria (1).	RCTs	Mobile	Non active controls	Physical activity; Sedentary behaviour.	1 to 52 weeks (median 9)	Not effective for MVPA outcomes: the summary effect based only on adult studies was SMD = 0.14 (CI −0.10 to 0.37). For sedentary behaviour outcomes, the summary effects based only on adult studies was SMD = −0.21 (CI −0.59 to 0.18).	Critically Low	Critically low
Elavsky 2018 [31]	50 (52)	Narrative synthesis	Physical activity	Not reported	Various	Adults 50 years+	Not reported; No country restrictions, 17 of the studies were conducted in the USA and all were conducted in high-income countries; to January 2018	RCTs, pre/post studies	Mobile	Active and non-active controls, pre and post studies	Physical activity, sedentary behaviour	< 3 months	17 out of 29 RCTs (59%) and 13 out of 21 pre/post studies (62%) supported the effectiveness of mobile interventions to improve PA, and 9 (5 out of 10 RCTs and all 4 pre/post) studies out of 14 (64%) reduced Sedentary Behaviour.	Critically Low	Critically low
Freak-Poli et al. 2013 [32]	4 (4)	Narrative synthesis	Physical activity	Start to February 2012	Workplace	Adults >16 years	No country restrictions - all high income countries: USA, Canada, Japan, Australia.	RCTs; Cluster-RCTs	Wearable technology	Active and non-active controls	Physical activity; sedentary behaviour; BMI; Blood lipids; blood pressure; QoL; adverse effects.	3 to 6 months	Overall, there was insufficient evidence to assess the effectiveness of pedometer interventions in the workplace. 3 out of 4 studies (75%) compared to an active control group, 1 of those three (33%) study observed an increase in physical activity under a pedometer programme, but the other two did not find a significant difference.	Moderate	Moderate
George et al. 2012 [33]	2 (14)	Narrative synthesis	Physical activity	January 1990 to August 2010	Various	Adult males	No country restrictions - both high income: USA, Australia	No restrictions	Internet	Active and non-active controls	Step count; Health status; BMI; Weekly PA.	2 to 8 months	Increase in physical activity in 2 of 2 (100%) of online interventions where participants were in competitive teams, including one that showed an increase in step count. Poor quality evidence. Sex was not associated with achieving goals.	Critically Low	Critically low
Hakala et al. 2017 [34]	13 (23)	Meta-analysis	Physical activity	January 2000 to December 2015	Not reported	Adult populations	No country restrictions - all high income countries: Britain, Australia, Japan, USA	RCTs	Various: mobile, text messages, pedometers, wearables, email	Active and non-active controls: Majority non-active (care as usual, paper leaflets), 2 studies are offered F2F counselling	Physical activity	3 weeks to 24 months	In primary preventions (N.=13), no differences were observed between the experimental and control groups (RR 1.03; 95% CI 0.92 to 1.15, P=0.57)	Critically Low	Critically low
Jahangiry et al. 2017 [35]	21 (22)	Meta-analysis	Physical activity	2000 to September 2015.	Online	Adult populations	No country restrictions - 21/22 high income: USA (97); Netherlands (5); Belgium (4); Australia (3); Denmark, Norway (1).	Controlled trials	Internet	Active and non-active controls	MVPA; walking.	1 to 20 weeks	5 of 14 trials reporting MVPA, 3 of 6 trials reporting step count and 4 of 14 studies reporting minutes walking showed significant increases. The interventions were influenced by the age of participants and trial length. Interventions may be more effective for adults < 40 years age.	Critically Low	Critically low
Jenkins et al. 2009 [36]	5 (22)	Narrative synthesis	Physical activity	Start to July 2006	Online	Adult populations	No country restrictions - all high income	RCTs	Internet	Active and non active controls	Physical activity	Single contact to 24 months	Web based interventions can be effective, compared with control conditions, although poor compliance was an issue. 2 out of 4 (50%) studies reported an increase in physical activity compared to non-active controls whilst 2 studies found no difference.	Critically Low	Critically low
Johnson 2017 [37]	10 (19)	Narrative synthesis	Physical activity	Start to November 19th, 2015	Not reported	Not reported	Countries not reported	RCTs	Active gaming (mobile and internet devices)	Active and non active controls	Level of physical activity, step count,	not reported	Findings were largely positive for behavioural impacts (13 positive, 6 mixed or neutral), including specifically for physical activity in which 8 out of 10 (80%) studies found positive effects. however, such outcomes may not be sustained over time, these responses are not necessarily consistent for all types of users, and not all types of elements help users achieve their fitness goals or positiv…	Critically Low	Critically low
Mateo et al. 2015 [38]	10 (11)	Meta-analysis	Physical activity	Start to August 2015	Not reported	All populations (6/11 overweight or obese populations)	No country restrictions - all high income: Australia (5); USA (3); South Korea, UK, Ireland (1)	Controlled trials	Various: mobile app, remote communications, social media	Active controls	MVPA, steps	6 weeks to 9 months.	Compared with the control group, use of a mobile phone app was associated with significant changes in body weight and BMI of -1.04 kg (95% CI -1.75 to -0.34; I2 = 41%) and -0.43 kg/m2 (95% CI -0.74 to -0.13; I2 = 50%), respectively (k=9); however, aA nonsignificant difference in physical activity was observed between the intervention and comparison groups (standardized mean difference 0.40, 95% C…	Critically Low	Critically low
Muellmann et al. 2018 [39]	13 (20)	Narrative synthesis	Physical activity	Start to March 2017	Not reported.	Older adults	No country restrictions (all but one high income):	Experimental designs; quasi-experimental	Various: text messaging and internet intervention	Active and non active controls	Physical activity	4 weeks to 24 months.	Ehealth PA interventions can increase PA in older adults in the short-term.. 3 of 4 studies using mobile phones demonstrated significant differences in the level of physical activity or steps per day. In 9 of 9 (100%) studies internet interventions significantly increased PA compared to non-active controls.	Critically Low	Critically low
Muller and Khoo. 2014 [40]	4 (16)	Narrative synthesis	Physical activity	January 2000 to May 2013	Not reported.	Older adults	No country restrictions (all high income): USA (11) Australia (3) New Zealand, Netherlands (1)	RCTs Quasi-experimental	Various: internet, PDA	Active and non active controls	Physical activity	One week to 18 months.	3 studies reported significant improvement in PA, 1 reported non-significant decrease in PA. Small effect sizes were also found for theoretically framed internet interventions targeting PA. All studies except one applied individual tailoring strategies.	Critically Low	Critically low
Muntaner et al. 2015 [41]	11 (11)	Narrative synthesis	Physical activity	January 2003 to December 2013	Various	All populations	No country restrictions (all high income): USA (5); UK (4); Australia (2); Hong Kong (1)	No restrictions	Mobile messaging; mobile apps	Mixed controls	Physical activity; exercise	2 to 24 weeks (mean 10.25)	6/11 of the articles included in this review reported significant increases in physical activity levels. The results suggested that providing participants with incremental real-time feedback during progress towards a weekly PA goal may be more helpful in achieving that goal compared to a more traditional form of feedback. Providing feedback in more immediate ways may help a participant adjust his…	Critically Low	Critically low
O'Reilly et al. 2013 [42]	12 (22)	Narrative synthesis	Physical activity	Not accurately reported	Free-living	Adult populations	No country restrictions (not reported)	RCTs	Mobile technologies (SMS prompts; tracking; journals and questionnaires)	Active and non active controls	Physical activity; sedentary behaviour; BMI; Blood lipids; blood pressure; QoL; adverse effects	Not reported	Nine of 12 studies (75%) reported significant changes in PA or sedentary behaviour. PA behaviour change from tailoring strategy interventions were mixed (6 studies). However, may strengthen efficacy. Intervention studies that reported successful promotion of PA behavior change employed SMS communication, mobile journaling, or both SMS and mobile journaling.	Critically Low	Critically low
Peng et al. 2012 [43]	4 (12)	Meta-analysis	Physical activity	Start to March 2011	Lab, real world	Mixed populations	No country restrictions (not reported)	Not reported	Exergaming	Mixed controls	Heart rate; Energy expenditure; VO2	6 - 12 weeks	Evidence does not support active games as an effective tool to significantly increase physical activity or exercise attendance.	Critically Low	Critically low
Song et al. 2018 [44]	6 (7)	Narrative synthesis	Physical activity	Start to April 2017	Urban, primary care, community, others	Older adults	No country restrictions (5/7 high income): USA (3); South Korea, Canada (1)	No restrictions	Mobile	Active controls	Physical activity frequency, step count, BMI, blood glucose	4 weeks to 6 months	Significant effects on: frequency of PA in 4 of 5 studies (80%) (though the effect was reported to have disappeared after 12-week follow-up), step count in 2 of 3 studies (66%), BMI in 2 of 4 studies (50%), and reduction in glucose in 2 of 2 studies (100%).	Critically Low	Critically low
Stephenson et al. 2017 [45]	16 (17)	Meta-analysis	Physical activity	Start to June 2016	Community, workplace	Adult populations	No country restrictions (not reported)	RCTs	Various: mobile messaging, mobile apps, website, wearable technology.	Active and non-active controls	Sedentary behaviour	5 days to 24 months	Interventions using computer, mobile and wearable technologies can be effective in reducing sedentary behaviour. Effectiveness appeared most prominent in the short-term and lessened over time Meta-analysis of 15/17 RCTs suggested that computer, mobile and wearable technology tools resulted in a mean reduction of −41.28 min per day (min/day) of sitting time (95% CI -60.99, −21.58, I2 = 77%). The p…	Critically Low	Critically low
Street et al. 2017 [46]	9 (9)	Narrative synthesis	Physical activity	Start to November 2016	Not reported	Adult populations	No country restrictions (all high income): USA (4) Canada (3) Australia Japan	RCTs Pre-post designs	Exergaming	Active and non-active controls	Physical activity; VO2max; power; blood pressure; body mass; body weight; body fat; BMI; balance; speed; strength.	6 to 12 weeks	Moderate to high exergaming participation was associated with statistically significant improvements in anthropometric outcomes , but low participation was not associated with anthropometric changes. 3 of 8 studies (38%) that investigated anthropometric outcomes (incl BMI and body fat) found a statistically significant improvement, all 3 studies showed positive health outcomes associated with mod…	Critically Low	Critically low
Boland et al. 2016 [82]	13 (13)	Meta-analysis	Smoking	1980 to May 2016	Not reported	Low socioeconomic status adults	No country restrictions (all high income)	RCTs	Variou: website or computer program, SMS	Active and non-active controls	Abstinence	1 week to 18 months	Technology-based interventions increased the odds of smoking cessation for disadvantaged groups at 1 month (OR = 1.70, 95% CI 1.10 to 2.63), 3 months (OR = 1.30, 95% CI 1.07 to 1.59), 6 months (OR = 1.29, 95% CI 1.03 to 1.62) and 18 months post-intervention (OR = 1.83, 95% CI 1.11 to 3.01).	Low	Low
Chen et al. 2012 [83]	60 (60)	Meta-analysis	Smoking	1980 to December 2009	Community-based	Means from 20 to >50yrs old	No country restrictions (all high income)	RCTs and quasi-RCTs	Computer and other electronic aids	Non active controls	Cessation	2 days to 30 months	Computer and other electronic aids increase the likelihood of cessation compared with no inervenion or generic self-help materials, but the effect is small (prolonged abstinence: relative risk = 1.32, 95% CI 1.21 to 1.45). Effectiveness does not seem to differ by mode.	Low	Low
Cheung et al. 2017 [84]	6 (45)	Narrative synthesis and meta-analysis	Smoking	April 2013 to July 2016	Online	Not reported	Netherlands	RCTs and quasi-RCTs	Internet	Active and non-active controls	Cessation	>4 weeks	Only 6 of 45 studies provided data on effectiveness, with four of 6 (66%) demonstrating effectiveness. Smokers using an online cessation intervention were 1.15 to 2.84 times more likely to become a former smoker compared to the control condition. The range and the meta-analysis (with a pooled RR 1.39, 95% CI 1.18-1.65).	Critically Low	Critically low
Danielsson et al. 2014 [85]	21 (74)	Narrative synthesis	Smoking	January 1996 to 30 May 2013	Various	Not reported	No country restrictions (all high income)	RCTs	Internet	Active and non-active controls	Abstinence	>3 months	The studies showed mixed results regarding internet interventions and smoking, with some positive effects for the smoking cessation program that combined the use of both the internet, mobile phones (SMS) and e-mail.	Critically Low	Critically low
Gainsbury and Blaszczynski 2010 [86]	7 (9)	Narrative synthesis	Smoking	Start to September 2009	Various	Adult populations	No country restrictions, all high income: USA (2); Norway, Japan (1).	RCTs; Pre-experimental	Internet	Active and no controls	Abstinence, tobacco use, smoking status, compliance, nicotine dependence, carbon monoxide markers, toxicity.	3 to 12 months	Six studies reported significantly greater self-reported smoking quit rates or abstinence at the end of the treatment trial for participants in the internet intervention compared to controls. Several trials found improvements at 3, 6 and 12 months. Emails in early in treatment was a significant predictor of successful smoking abstinence in two studies at 12 months. There were mixed results for te…	Critically Low	Critically low
Graham et al. 2016 [87]	40 (40)	Meta-analysis	Smoking	January 1990 to April 2015	Online	Various adult populations, mostly averaging 30-50	Countries not reported	RCTs	Internet	Active and non-active controls	Abstinence	7 days to 3 months	Pooled results from 15 trials (24 comparisons) found a significant effect in favour of experimental internet interventions (RR 1.16, 95% CI 1.03 to 1.31, I2=76.7%).	Critically Low	Critically low
HIQA 2017 [88]	12 (143)	Network meta-analyses of pharmacological and behavioural therapies	Smoking	Start to July 2016	Not reported	Various clinical and non-clinical adult populations	No country restrictions (all high income)	RCTs	Various: internet- and mobile-based	Active and non-active controls	Cessation	6 - 12 months	Internet-based interventions are superior to control (brief advice or written materials) RR 1.43 (95% CI 1.02 – 2.00, p= 0.041, k=5); Internet-based interventions are superior to doing nothing RR 1.46 (95% CI 1.18 – 1.81, p<0.001, k=3); mobile phone-based interventions appear to have similar effectiveness to control RR 1.18 (95% CI 0.88 – 1.60, p= 0.27, k=3); no evidence of difference between mob…	Low	Low
Hutton et al. 2011 [89]	15 (21)	Narrative synthesis	Smoking	January 1990 to February 2010	Online	Adults	No country restrictions (all high income)	RCTs	Internet	Active controls	Cessation	>1month	Two RCTs found that a multicomponent intervention with Web and non-Web–based elements was more efficacious than a self-help manual, and one of 2 RCTs found that web-based interventions may be more effective than no treatment. Three trials provided insufficient evidence to demonstrate whether Web-based interventions were more efficacious than counseling.Tailored Web sites in 2 RCTs and greater web…	Critically Low	Critically low
McCrabb et al. 2019 [90]	45 (45)	Meta-analysis	Smoking	Start to September 2017	Online	Adults	No country restrictions (all high income)	RCTs	Internet	Active and non-active controls	Abstinence	1-18 months	Interventions were effective in the short- (OR = 1.29, 95% CI 1.12 to 1.50, p = 0.001) and long-terms (OR = 1.1.9, 95% CI = 1.06 to 1.35, p = 0.004).	Low	Low
Myung et al. 2009 [91]	22 (22)	Meta-analysis	Smoking	Start to August 2008	Various	Not reported	Countries not reported	RCTs	Various: internet and computer-based	Active and non-active controls	Absintence, biochemical markers	>3months	Intervention groups had a significant effect on smoking cessation (RR = 1.44, 95% CI 1.27 to 1.64). Similar findings were observed in web-based interventions (RR = 1.40, 95% CI 1.13 to 1.72) and in computer-based interventions (RR = 1.48, 95% CI 1.25 to 1.76).	Critically Low	Critically low
Naslund et al. 2017 [92]	7 (7)	Narrative synthesis	Smoking	Start to July 2016	Not reported	Adults	No country restrictions (all high income)	All types	Social media	Active and non-active controls	Cessation	Median follow-up of 84 days (range = 30 to 365 days)	5 of 7 (71%) studies reported significant effects on smoking-related outcomes such as greater abstinence, reduction in relapse, and an increase in quit attempts.	Critically Low	Critically low
Scott-Sheldon et al. 2016 [93]	18 (20)	Meta-analysis	Smoking	Start to 31 December 2014	Various	Adults average age 29yrs	No country restrictions (18/20 high income)	RCTs	Text messaging	Active and non-active controls	Aabstinence, cigarette use, quit attempts, nicotine dependence	Not reported	Text messaging was associated with significantly greater odds of abstience compared to controls: 7 day point prevalence (OR = 1.38, 95% CI 1.22 to 1.55, k = 16) and continuous abstinence (OR = 1.63, 95% CI = 1.19 to 2.24, k = 7). Interventions were also more successful in reducing cigarette consumption (d+ = 0.14, 95% CI = 0.05 to 0.23, k = 9).	Critically Low	Critically low
Shahab and McEwen 2009 [94]	10 (11)	Meta-analysis	Smoking	1990 to December 2008	Online	General population but mainly white female	No country resrictions (all high income)	RCTs	Internet	Active and non-active controls	Cessation	>1month	Interactive interventions were effective compared to untailored booklets or emails (RR = 1.8, 95% CI 1.4 to 2.3) increasing 6-month abstinence by 17% (95% CI 12-21%). No evidence of difference between interactive and static interventions.	Critically Low	Critically low
Spohr et al. 2015 [95]	10 (13)	Meta-analysis	Smoking	Start to October 2014	Not reported	Various adult and some child age groups, mean weighted average 35.1yrs	No country restrictions (11/13 high income)	Various	Text messaging	Active and non-active controls	Cessation	3 and 6 month	Interventions generally increased quit rates compared to controls (OR =1.36, 95% CI = 1.23 to 1.51). Intervention efficacy was higher in studies with a 3month follow-up compared to 6 month follow-up.	Critically Low	Critically low
Taylor et al. 2017 [96]	61 (67)	Meta-analysis	Smoking	Start to August 2016	Community-based	Various adult and some child age groups	No country restrictions (66/67 high income)	RCTs and quasi-RCTs	Internet	Active and non-active controls	Cessation	6-12months	Interactive and tailored Internet-based interventions with or without additional behavioural support are moderately more effective than non-active controls at six months or longer, but there was no evidence that these interventions were better than other active smoking treatments.	Moderate	Moderate
Whittaker et al. 2016 [97]	12 (12)	Meta-analysis	Smoking	Start to April 2015	Mobile phone technology	Adults	No country restrictions (all high income)	RCTs and quasi-RCTs	Mobile	Active controls	Cessation	6 months	Smokers who received support programmes were 1.7 times more likely to stay quit than smokers who did not receive the programmes (9.3% quit with programmes compared with 5.6% quit with no programmes). Most of the studies were of programmes relying mainly on text messages.	Moderate	Moderate
Black et al. 2016 [113]	93 (93)	Meta-analysis of RCTs	Alcohol	Start to July 2015	Not reported	Adults	No country restrictions (mostly USA, n=55)	RCTs	Computer-delivered	Non-active controls	Alcohol consumption: (i) total consumption over a period of time, (ii) average alcohol consumption per drinking occasion or drinking day, (iii) peak consumption—max consumed on one occasion Frequency (i) of heavy episodic drinking, (ii) of any alcohol consumption	Up to 2 years	Small effects averaging across timepoints, d = 0.007 (heavy episodic drinking frequency) to d = 0.15 (total consumption); in the short-term there were small-to-medium (d+ = 0.16 – 0.31), significant effects on all outcomes except drinking frequency; in the medium-to-long term, they produced small (d+ = 0.07 – 0.12), significant effects on all outcomes	Critically Low	Critically low
